# Supplementary material for: Transcriptomic Profiling of Skeletal Muscle Reveals Candidate Genes Influencing Muscle Growth and Associated Lipid Composition in Portuguese Local Pig Breeds
Source: Animals (Basel). 2021 May 16;11(5):1423. doi: 10.3390/ani11051423 (PMC8156922; doi:10.3390/ani11051423)
Supplement: Supplementary file 1 [file animals-11-01423-s001.zip]

Archive with 4 entries (4 files):
- Supplementary Table 1_Primer design for qPCR.pdf
- Supplementary Table 4.xlsx
- Supplementary Table 5.xlsx
- Supplementary Tables 2 and 3.pdf
