# Supplementary material for: Transcriptomic Profiling of Skeletal Muscle Reveals Candidate Genes Influencing Muscle Growth and Associated Lipid Composition in Portuguese Local Pig Breeds
Source: Animals (Basel). 2021 May 16;11(5):1423. doi: 10.3390/ani11051423 (PMC8156922; doi:10.3390/ani11051423)
Supplement: Supplementary file 1 [file animals-11-01423-s001.zip › Supplementary Table 4.xlsx]

## Sheet: Sheet1
	Table S4	The full detailed list of DEGs (q<0.05)
	Ensembl code	Genes	log2FoldChange	padj
1	ENSSSCG00000003339	INTS11	-1.67512	6.10673e-09
2	ENSSSCG00000038405	STMN3	-4.03294	2.32443e-05
3	ENSSSCG00000008201	CNNM3	4.48719	0.000189247
4	ENSSSCG00000014835	C2CD3	4.43815	0.000196648
5	ENSSSCG00000034014	MRPL40	-0.935537	0.000621099
6	ENSSSCG00000016532	WDR91	2.81779	0.000685541
7	ENSSSCG00000024071	SCARF1	3.27028	0.000776901
8	ENSSSCG00000001463	PSMB9	1.59481	0.000819313
9	ENSSSCG00000008305	SMYD5	-2.17116	0.000819522
10	ENSSSCG00000036026	SRARP	3.00563	0.00127583
11	ENSSSCG00000031487	LSP1	-1.05178	0.001398
13	ENSSSCG00000026297	KLB	0.786227	0.0017215
12	ENSSSCG00000009808	TMEM120B	1.23234	0.0017215
14	ENSSSCG00000013894	IL12RB1	2.37116	0.00403667
15	ENSSSCG00000017330	MAP3K14	1.82865	0.00494842
16	ENSSSCG00000026754	ATCAY	1.36535	0.00517092
17	ENSSSCG00000026894	NFE2L3	-1.60603	0.00517092
19	ENSSSCG00000036783	CCDC127	2.94795	0.00657522
18	ENSSSCG00000008503	FEZ2	1.04571	0.00657522
20	ENSSSCG00000037201	MPV17	1.35627	0.00718012
21	ENSSSCG00000033597	Novel_Gene	-1.88737	0.00735189
23	ENSSSCG00000023318	MARS1	1.67664	0.0114192
22	ENSSSCG00000022655	PTGES2	1.55113	0.0114192
25	ENSSSCG00000033456	GPR157	1.66996	0.015026
24	ENSSSCG00000032652	SLFN11	1.33491	0.015026
26	ENSSSCG00000035969	THRA	0.954361	0.0154965
27	ENSSSCG00000035852	CSNK1D	-0.674229	0.0165832
29	ENSSSCG00000011437	ALAS1	2.3219	0.0176168
28	ENSSSCG00000001595	DAAM2	0.985797	0.0176168
32	ENSSSCG00000017529	CBX1	1.29961	0.0177188
31	ENSSSCG00000007422	DNTTIP1	2.65046	0.0177188
34	ENSSSCG00000035067	Novel_Gene	1.55804	0.0177188
33	ENSSSCG00000022955	POLR2B	0.72097	0.0177188
30	ENSSSCG00000003569	SLC9A1	1.9972	0.0177188
35	ENSSSCG00000018007	MYH3	-1.1906	0.0298926
36	ENSSSCG00000014023	RUFY1	1.06014	0.0319074
38	ENSSSCG00000039206	Novel_Gene	0.930213	0.0329621
37	ENSSSCG00000039148	P4HB	1.1713	0.0329621
40	ENSSSCG00000031201	LMOD1	-0.713801	0.0369949
39	ENSSSCG00000029160	Novel_Gene	-1.84913	0.0369949
41	ENSSSCG00000040253	Novel_Gene	2.39401	0.0369949
42	ENSSSCG00000029803	KDM2B	1.07369	0.0372663
43	ENSSSCG00000015588	ANGEL2	-1.88325	0.0381644
44	ENSSSCG00000015566	EDEM3	-1.58158	0.04366
45	ENSSSCG00000006054	ATP6V1C1	0.760233	0.0457116
46	ENSSSCG00000023437	ITPR1	0.952523	0.0477665
47	ENSSSCG00000030425	SPHK2	1.36996	0.0477665
48	ENSSSCG00000037843	TMEM138	-1.11155	0.0480856
49	ENSSSCG00000013050	MARK2	-1.19613	0.0495495
