# Supplementary material for: Transcriptomic Profiling of Skeletal Muscle Reveals Candidate Genes Influencing Muscle Growth and Associated Lipid Composition in Portuguese Local Pig Breeds
Source: Animals (Basel). 2021 May 16;11(5):1423. doi: 10.3390/ani11051423 (PMC8156922; doi:10.3390/ani11051423)
Supplement: Supplementary file 1 [file animals-11-01423-s001.zip › Supplementary Table 5.xlsx]

## Sheet: Sheet1
Table S5. Predicted upstream regulators for the set of differentially expressed genes
Upstream Regulator	Expr Log Ratio	Molecule Type	Predicted Activation State	Activation z-score	p-value of overlap	Target molecules in dataset
NR1H3		ligand-dependent nuclear receptor			3,36E-04	IL12RB1,LSP1,THRA,TRIB1
LDLR		transporter			4,77E-04	IL12RB1,LSP1,PSMB9,TRIB1
CLPX		enzyme			1,70E-03	ALAS1
CLPP		peptidase			1,70E-03	ALAS1
CHP1		transporter			1,70E-03	SLC9A1
LCTL		enzyme			3,40E-03	KLB
HOPX		transcription regulator			3,40E-03	MYH3
SH2B3		other			3,40E-03	IL12RB1
FUBP1		transcription regulator			3,40E-03	STMN3
miR-122-5p (miRNAs w/seed GGAGUGU)		mature microRNA			3,96E-03	P4HB,TRIB1
voltage-gated calcium channel		complex			6,80E-03	ITPR1
MYLK2		kinase			6,80E-03	MYH3
BOK		other			6,80E-03	ITPR1
LONP1		peptidase			7,62E-03	MARS,P4HB
Interferon alpha		group			9,66E-03	ITPR1,NFE2L3,PSMB9
PLSCR1		enzyme			1,02E-02	ITPR1
ITPR2		ion channel			1,02E-02	ITPR1
GPR84		G-protein coupled receptor			1,35E-02	PTGES2
MFN2		enzyme			1,35E-02	P4HB
IRF1		transcription regulator			1,51E-02	IL12RB1,PSMB9
PDGF (family)		group			1,52E-02	P4HB
BDNF		growth factor			1,53E-02	ITPR1,MYH3
miR-335-5p (and other miRNAs w/seed CAAGAGC)		mature microRNA			1,69E-02	DAAM2
STX3		transporter			1,69E-02	KDM2B
SIRT7		enzyme			1,86E-02	MRPL40
FCGR1A		transmembrane receptor			1,86E-02	LSP1
TNFSF13B		cytokine			2,03E-02	MAP3K14
RBP1		transporter			2,03E-02	POLR2B
BCOR		transcription regulator			2,19E-02	LSP1
ATXN1		transcription regulator			2,19E-02	ITPR1
Ptprd		phosphatase			2,36E-02	PSMB9
COPS5		transcription regulator			2,36E-02	MARS
BIRC3		enzyme			2,53E-02	MAP3K14
MDM4		transcription regulator			2,53E-02	P4HB
MECOM		transcription regulator			2,53E-02	MAP3K14
PRKACA		kinase			2,69E-02	ALAS1
CD40		transmembrane receptor			2,73E-02	MAP3K14,PSMB9
PARG		enzyme			2,86E-02	ITPR1
BIRC2		enzyme			2,86E-02	MAP3K14
NLRC5		transcription regulator			2,86E-02	PSMB9
ADRB1		G-protein coupled receptor			2,86E-02	SLC9A1
DYRK1A		kinase			3,02E-02	KDM2B
ESRRA		ligand-dependent nuclear receptor			3,03E-02	ALAS1,THRA
DCAF1		kinase			3,52E-02	UCN
CRHR2		G-protein coupled receptor			3,52E-02	UCN
CD3		complex			3,54E-02	IL12RB1,P4HB
CRH		cytokine			3,68E-02	UCN
RIPK1		kinase			3,68E-02	MAP3K14
ELF4		transcription regulator			3,68E-02	CBX1
THBS4		other			3,68E-02	P4HB
IFNAR2		transmembrane receptor			3,85E-02	PSMB9
Nfat (family)		group			4,01E-02	ITPR1
SAFB2		other			4,01E-02	PSMB9
NPR1		enzyme			4,18E-02	SLC9A1
IFNG		cytokine		1,117	4,29E-02	IL12RB1,ITPR1,NFE2L3,PSMB9
SLC9A3		ion channel			4,34E-02	PSMB9
ASAH1		enzyme			4,34E-02	SPHK2
CDK9		kinase			4,50E-02	ALAS1
NLRP12		other			4,50E-02	MAP3K14
P2RY14		G-protein coupled receptor			4,66E-02	ITPR1
CRP		other			4,66E-02	PSMB9
IL4		cytokine			4,76E-02	ALAS1,IL12RB1,LSP1
FECH		enzyme			4,99E-02	ALAS1
TP53		transcription regulator		-1,037	5,00E-02	CSNK1D,IL12RB1,LSP1,P4HB,SPHK2,THRA
